# Supplementary material for: Direct and indirect effects of enablers on HIV testing, initiation and retention in antiretroviral treatment and AIDS related mortality
Source: PLoS One. 2017 Feb 22;12(2):e0172569. doi: 10.1371/journal.pone.0172569 (PMC5321283; doi:10.1371/journal.pone.0172569)
Supplement: S1 Dataset — Database readable by MPlus for analysis of the structural equation model and the measurement model. (CSV) [file pone.0172569.s002.csv]

0.059499	-1.21003	-1.40643	-1.39757	0.374	0.628029	1.153067	0.627684	0.09	2	2.33	2.16	2.1	2.8	-1.72303	1	-3.46156	0.95	-2.51596	3	7.8	-0.88462	0.712
0.050456	-0.9775	-1.29497	-1.02328	0.508	1.256797	3.303579	0.453045	0.37	2.48	2.26	2	2	2.59	-1.27635	0.328366191	0.975723	0.8	1.789824	3	11	-0.90769	0.577
0.061583	0.328895	-0.52693	-0.03642	0.729	1.569109	3.156508	0.504484	0.28	2.38	2.65	2.4	2.57	3.07	-0.39812	0.592704	-1.49861	0.95	1.708504	7	10	-0.78462	0.34
0.05245	-1.09617	-0.5229	-0.93961	0.793	1.856823	4.683838	0.454521	0.36	2.78	2.58	2.65	2.58	2.87	-0.92147	0.493039	-0.70613	0.95	1.190111	10	8.833333	-0.78462	0.28
0.043319	-0.39429	-0.91502	-0.53352	0.436	1.592283	3.728145	0.500514	0.54	2.57	2.44	2.9	2.87	3.74	-0.63959	0.814780504	0.388495	0.95	3.162597	4	14	-0.04487	0.618
0.083187	-0.83464	-0.70373	-0.37376	0.675	1.440962	3.315173	0.467709	0.18	2.39	2.6	2.58	2.73	2.95	-1.04102	0.300763	-1.22051	1	0.647369	7	8	0.692308	0.474
0.016733	0.693962	0.939507	0.438905	0.634	2.418694	5.762469	0.342036	0.89	2.82	2.53	2.74	2.73	3.43	0.659498	0.636056	3.420154	0.75	5.920263	3	14	-0.30769	0.485
0.053377	-0.95819	-1.46374	-1.33174	0.355	1.565686	3.853943	0.559247	0.54	1.68	1.57	1.43	1.67	1.67	-1.08868	0.753571	0.646754	0.95	2.307836	5	11	-0.70769	0.476
0.034924	-0.34973	-1.04402	-0.83112	0.543	1.264883	4.01857	0.547086	0.81	2.2	2.61	2.5	2.77	2.95	-0.96515	0.658503	-0.05271	0.95	2.005602	5	10	-0.84615	0.473
0.057555	-0.93337	-1.23839	-0.90271	0.495	1.860316	3.586938	0.552483	0.4	2.24	2.37	2.41	2.55	3.19	-1.02096	0.226981	1.746319	0.95	1.91096	9	9	-0.30769	0.628
0.069235	-1.3783	-1.19137	-1.20173	0.534	1.436158	3.180004	0.449298	0.39	1.27	1.94	2.15	2.35	2.9	-1.11653	0.330225943	1.274593	0.95	3.892144	2	11	-0.59615	0.61
0.069229	-0.76888	-0.906	-1.10756	0.432	1.472935	3.837529	0.568416	0.37	2.31	2.9	2.73	2.69	3.36	-1.10923	0.216	1.538815	0.95	1.972106	2	12.66667	0.123077	0.632
0.065835	-1.51024	-1.30356	-1.65865	0.304	1.172671	2.486343	0.543607	0.25	1.96	2.23	2.17	2.35	2.38	-1.65297	0.493039	0.456468	0.95	0.619296	6	14	-0.24615	0.681
0.042469	-0.14217	-0.83286	-0.55021	0.702	1.239977	3.069782	0.502422	0.72	2.61	2.83	2.74	2.49	2.97	-0.70295	0.553589898	-0.17805	0.95	1.052817	8	11	-0.05769	0.508
0.051506	-1.03786	-0.65747	-0.51006	0.724	2.007655	3.358774	0.552756	0.54	2.62	2.86	2.65	2.58	3.42	-1.15962	0.614125	-0.44551	1	1.616603	10	13	0.276923	0.442
0.05	-0.48951	-0.57254	-0.76888	0.662	0.784094	0.694308	0.52548	0.32	3.07	3	2.95	2.86	3.39	-0.45196	0.804357	-4.16837	0.95	-0.59134	7	8	-1.13462	0.59
0.06222	-1.06549	-0.60443	-0.4357	0.396	1.41628	5.234088	0.479969	0.55	2.22	2.35	2.16	2.1	2.54	-0.65589	0.571787	0.547007	0.95	3.790711	3	10	0.492308	0.577
0.049526	-0.60148	-0.43533	-0.89913	0.702	1.41628	2.989289	0.42748	0.26	2.22	2.41	2.18	2.48	3.12	-0.80131	0.704969	-1.58269	0.55	1.171267	3	7	-0.15385	0.481
0.036112	-0.22964	-0.64192	-0.51296	0.439	1.336315	3.625004	0.43132	0.48	1.9	2.63	2.55	2.8	2.55	-0.54363	0.636056	0.529848	0.95	1.998634	1	12	-0.56923	0.594
0.02609	0.676574	0.25329	0.565477	0.745	1.728201	2.852863	0.618573	0.55	2.85	2.68	2.78	2.59	2.86	-0.0288	0.636056	-1.15692	1	1.21449	10	8.833333	-0.55385	0.438
0.049292	0.116593	-0.0865	-0.0732	0.558	1.54811	3.874237	0.479764	0.47	2.05	2.81	2.68	2.31	2.76	-0.03324	0.857375	0.601004	0.95	1.973268	2	14	-0.33846	0.565
0.059419	-0.1767	-0.61498	-0.76327	0.581	1.309568	2.858288	0.555208	0.47	2.59	2.82	2.78	2.8	3.19	-1.09724	0.551368	-0.23304	0.95	2.140363	11	9	-0.24615	0.539
0.054773	-1.23912	-1.22464	-1.24388	0.364	1.544499	4.063727	0.516139	0.31	2.68	2.61	2.58	2.58	2.74	-1.51976	0.373248	1.633507	0.95	2.398795	0	12.66667	-0.04615	0.481
0.012409	-0.63337	-0.75008	-0.13981	0.636	2.223331	5.454776	0.446123	0.94	2.15	2.35	2.33	2.14	2.67	-0.51933	0.531441	0.557407	0.95	2.999446	5	12	-0.67308	0.49
0.051022	-0.95361	-1.24365	-1.62634	0.456	1.272771	4.022275	0.371072	0.5	1.78	1.94	1.74	2.15	2.74	-1.34427	0.421875	1.015412	0.75	0.942012	3	13	0.153846	0.592
0.067531	-0.19909	-0.93927	-0.71747	0.632	1.814657	3.594945	0.569757	0.54	2.35	2.7	2.44	2.35	2.9	-1.17067	0.704969	-0.48726	0.95	2.397249	4	14	-0.24615	0.483
0.04422	-0.27539	-0.65573	-0.29085	0.629	0.784094	1.107341	0.471713	0.15	2.54	2.97	2.85	3.12	3.61	-0.59715	0.287496	-0.79414	0.95	0.204591	3	11	-0.70769	0.494
0.064367	-1.42576	-0.8168	-0.54149	0.742	1	1.056804	0.573731	0.11	2.42	2.49	2.66	2.49	2.66	-0.90059	0.571787	-1.86936	0.75	0.15918	7	6	-1.25	0.496
0.034917	-0.31011	-1.09654	-0.54536	0.519	1.875721	5.578838	0.489909	0.69	2.16	2.69	2.38	2.34	2.88	-0.86502	0.778688	2.041871	0.95	4.505211	6	16	-0.73846	0.608
0.038602	-0.83658	-1.04088	-0.87819	0.543	1.348933	2.021326	0.458749	0.47	2.4	2.4	2.49	2.49	2.82	-0.8282	0.636056	-1.12193	0.95	1.274397	2	9	-0.55769	0.483
0.04318	-0.53721	0.113424	-0.38127	0.461	1.82038	5.062068	0.475695	0.51	2.12	2.12	2.42	1.99	2.73	-0.2862	0.373248	3.505956	0.95	5.708013	2	11	-0.38462	0.534
0.076479	-1.05284	-0.57292	-1.17957	0.388	1.569109	3.914107	0.547398	0.45	2.41	2.54	2.46	2.42	2.84	-0.92007	0.241687947	0.09056	0.95	-0.23777	0	12	-0.63462	0.658
0.040381	-0.71492	-0.45159	-0.49546	0.418	1.640749	5.38267	0.464319	0.58	2.78	3.01	2.85	2.56	3.09	-0.24368	0.493039	2.732083	0.95	3.670229	1	9	-0.13846	0.573
0.06337	0.549164	0.299848	1.009902	0.769	2.207625	3.461558	0.46824	0.4	3.43	3.4	3.45	3.54	3.86	0.506146	0.884736	-0.70094	0.4	1.185924	0	7.8	-0.36923	0.256
0.076923	-0.34669	-0.44298	-0.15953	0.688	1.336315	2.874424	0.571379	0.26	2.47	2.47	2.68	2.43	2.96	-0.50018	0.636056	-4.32168	0.95	-0.09457	2	7.8	-0.63462	0.357
0.063995	0.983676	0.333523	0.934173	0.737	1.995932	3.485758	0.538686	0.34	2.83	2.5	2.67	2.83	3.52	0.935009	0.373248	0.464787	0.95	2.175963	8	8	-0.73846	0.377
0.068653	-0.11363	-0.59754	-0.55232	0.66	1.287991	3.345642	0.581089	0.24	2.44	2.08	2.15	2.44	2.74	-0.35924	0.551368	0.034943	0.95	1.861284	7	13	-0.18462	0.303
0.039907	-0.09218	-0.41411	-0.04486	0.591	0.901949	1.366163	0.547734	0.41	3.14	3.01	2.89	3.01	3.51	-0.19426	0.753571	-1.79158	1	0.072827	19	13	-0.88462	0.444
0.084932	-0.81404	-0.82654	-0.98602	0.463	1.08536	2.170413	0.526997	0.26	1.87	1.86	2.12	1.95	2.21	-0.78958	0.559476224	-1.04723	0.95	-0.32461	8	7	-0.13462	0.485
0.072408	-0.60797	-0.6856	-0.704	0.304	1.53346	3.539665	0.498026	0.37	2.45	2.91	2.49	2.49	3.07	-0.73846	0.421875	-0.43564	0.95	0.020637	2	10	-0.09615	0.707
0.069965	-0.72248	-1.13276	-0.99778	0.471	1.070338	2.828151	0.552048	0.29	2.27	2.6	2.52	2.35	2.92	-1.18068	0.474552	1.463851	0.95	1.851899	5	12	-0.30769	0.577
0.039764	-0.52155	-1.03697	-0.76908	0.466	1.51039	3.046613	0.395446	0.66	2.2	2.34	2.18	2.51	3.01	-0.86426	0.571787	-0.39561	0.95	3.123642	0	13	-0.70769	0.617
0.020037	-0.32208	-0.83819	-0.8992	0.669	1.544499	2.645825	0.603975	0.65	2.41	2.31	2.49	2.59	2.74	-0.8736	0.658503	-0.97997	0.95	0.0816	6	12	-0.27692	0.472
0.053852	0.489412	-0.39469	-0.15763	0.741	2.211154	3.521348	0.492704	0.59	2.73	2.87	2.91	2.99	3.4	-0.61237	0.677993137	-0.76184	1	1.597966	10	11	-0.24615	0.387
0.021694	-0.05798	-0.58402	0.077566	0.654	0.722427	0.694308	0.510067	0.51	2.8	2.97	3.14	3.3	3.3	-0.54554	0.658503	-3.53267	0.95	-0.88029	8	6	-0.24615	0.418
0.026915	-0.10047	0.655002	-0.06034	0.434	1.540854	6.449149	0.504504	0.76	1.88	2.27	2.06	2.39	2.76	-0.26326	0.796597983	1.306455	0.95	3.238129	6	18	0.123077	0.414
0.059636	-0.80343	-0.39313	-0.71666	0.525	2.171052	4.818403	0.588265	0.37	2.24	2.33	2.42	2.78	2.78	-0.80777	0.456533	0.389311	0.7	1.736984	0	12.66667	-0.13462	0.481
0.056567	-0.70651	-0.93609	-1.20991	0.359	1.79505	3.80701	0.687238	0.33	2.5	1.85	1.98	2.14	2.35	-0.87086	0.343	0.66708	0.95	-1.04489	1	16	0.030769	0.643
0.038728	0.378586	-0.15195	0.325243	0.629	1.766092	5.264183	0.407719	0.69	3.79	3.5	3.56	3.83	4.03	0.07927	0.421875	3.068791	0.9	4.091909	1	14	-0.23077	0.462
0.060718	-0.11831	-0.23961	-0.23652	0.715	0.97894	1.130735	0.476996	0.28	2.5	3	2.8	2.65	2.9	-0.10789	0.438976	-3.58825	0.95	0.568404	7	6	-0.76923	0.402
0.044068	-1.00621	-1.17507	-0.93322	0.622	1.45957	3.738397	0.562676	0.24	2.03	2.33	2.22	2.13	2.51	-1.17558	0.405224	-1.27371	0.95	1.794377	6	8.833333	0.019231	0.338
0.054341	-0.39861	-0.85063	-0.69087	0.476	1.614196	4.074538	0.507851	0.4	2.41	2.91	2.64	2.77	2.97	-0.57618	0.353993401	1.889109	0.95	2.223525	7	7	-0.73846	0.556
0.046938	0.227142	-0.34143	0.207397	0.69	1.287991	2.833685	0.392599	0.78	3.08	3.21	2.98	3.18	3.63	-0.17207	0.551368	0.210434	0.95	2.934595	3	6	-1.01923	0.36
0.055864	-0.85623	-0.99293	-1.32492	0.459	1.665705	3.567551	0.55258	0.46	2.46	3.13	2.29	2.46	2.77	-0.91787	0.551368	1.359779	0.95	2.727611	5	13	-0.70769	0.566
0.025261	-0.20776	-0.18328	-0.01517	0.712	1.348933	1.233733	0.515436	0.68	2.88	2.88	3.12	3.25	3.75	-0.1354	0.778688	-3.27215	0.95	-3.31174	8	8	-0.88462	0.261
0.078477	-0.61147	-1.02839	-0.58328	0.74	1.525922	4.475185	0.544647	0.26	2.69	2.72	2.85	3.15	3.31	-0.79458	0.592704	0.020626	1	1.371733	15	7	-0.48077	0.338
0.082466	-1.61196	-1.22559	-0.93966	0.654	2.027851	3.977287	0.514385	0.29	2.25	2.38	2.39	2.53	2.96	-1.26696	0.729	-1.69328	0.95	1.600792	10	7	-0.30769	0.28
0.045233	-0.68284	-0.55669	-0.29069	0.617	1.054433	2.551495	0.554017	0.52	2.68	3.14	2.68	3.16	3.64	-0.50398	0.571787	-0.69986	0.95	1.132583	6	6	-1.04615	0.299
0.043	-0.69597	-1.23243	-1.27578	0.458	0.628029	1	0.60345	0.13	2.62	3.14	2.79	3.12	3.29	-1.26508	0.512	-1.85993	0.95	-1.20943	10	6	-0.63462	0.747
