# Supplementary material for: Direct and indirect effects of enablers on HIV testing, initiation and retention in antiretroviral treatment and AIDS related mortality
Source: PLoS One. 2017 Feb 22;12(2):e0172569. doi: 10.1371/journal.pone.0172569 (PMC5321283; doi:10.1371/journal.pone.0172569)
Supplement: S2 Dataset — Dataset readable by MPlus for analysis of the structural equation model and the measurement model as spreadsheet. (XLSX) [file pone.0172569.s003.xlsx]

## Sheet: Sheet1
Construct	AIDS Mortality	Governance	Governance	Governance	Human Development Index	Testing Service Delivery	HIV Testing & Counseling	Social/Financial Protection	ART Coverage	Logistics	Logistics	Logistics	Logistics	Logistics	Governance	Retention on ART	HIV Prevalence	Anti-Discrimination Conventions	Domestic AIDS Spending	Commitment to Anti-Discrimination	Gender Visibility Scorecard	Punitive Laws & Homophobia	Gender Inequality Index
Method of Measurement	Number of AIDS Related Deaths per Number of people living with HIV (all ages)	Governance - Regulatory Quality	Governance - Control of Corruption	Governance - Government Effectiveness	Human Development Index	Estimated number of facilities in the country providing HIV testing & counseling per 100,000 population (Box-Cox transformed)	Number who received HIV Testing and Counseling (>15 years) per 1000 people (Box-Cox transformed)	Out of pocket expenditure on health (in current US$ per capita) per GNI per Capita (Atlas Method)	Percentage of eligible adults and children currently receiving Antiretroviral therapy based on WHO 2010 guidelines	Logistics - Infrastructure	Logistics - International shipments	Logistics - Logistics competence	Logistics - Tracking and tracing	Logistics - Timeliness	Governance - Rule of Law	Percentage of adults & children with HIV known to be on treatment 12 months after initiation of Antiretroviral therapy	Estimated number of people living with HIV per total population (natural logarithm transformed)	Ordinal measure variables constructed from five indicators: ICCPR, ICESCR, ICERD, CEDAW, CRC	Domestic Public Expenditure on AIDS from Public Sources per USD 1,000 of Total Health Expenditure	Total number of reports submitted on ICCPR, ICESCR, ICERD, CEDAW, and CRC, to present	Ordinal measure variables constructed from nine indicators of the Gender Scorecard	Index constructed from five themes of the legal environment	Gender Inequality Index
Year	2012	2012	2012	2012	2012	2010	2010	2011	2011	2012	2012	2012	2012	2012	2012	2011-2012	2012	2014	2011	2013	2012	2010-2012	2012
Data Code	DEATH_RATE_2012	GOV_RQ_2012	GOV_COC_2012	GOV_EFF_2012	HDI_2012	bcHTCFAC	bcHTCPER1k	bcOPEHGNI	ARTCOV2011	LPI_INFR	LPI_SHIP	LPI_LGST	LPI_TRAK	LPI_TIME	GOV_ROL_2012	ARTRET2012	lnHIVPREVCALC	RD_INDX3	DPE_1kTHE	CICRD_INDX	GS_INDX2	STGHR3	GEN_GII_2012
Afghanistan	0.059499	-1.21003	-1.40643	-1.39757	0.374	0.628029	1.15307	0.627684	0.09	2	2.33	2.16	2.1	2.8	-1.72303	1	-3.46156	0.95	-2.51596	3	7.8	-0.88462	0.712
Angola	0.050456	-0.9775	-1.29497	-1.02328	0.508	1.2568	3.30358	0.453045	0.37	2.48	2.26	2	2	2.59	-1.27635	0.328366	0.975723	0.8	1.78982	3	11	-0.90769	0.577
Armenia	0.061583	0.328895	-0.52693	-0.03642	0.729	1.56911	3.15651	0.504484	0.28	2.38	2.65	2.4	2.57	3.07	-0.39812	0.592704	-1.49861	0.95	1.7085	7	10	-0.78462	0.34
Belarus	0.05245	-1.09617	-0.5229	-0.93961	0.793	1.85682	4.68384	0.454521	0.36	2.78	2.58	2.65	2.58	2.87	-0.92147	0.493039	-0.70613	0.95	1.19011	10	8.83333	-0.78462	0.28
Benin	0.043319	-0.39429	-0.91502	-0.53352	0.436	1.59228	3.72815	0.500514	0.54	2.57	2.44	2.9	2.87	3.74	-0.63959	0.814781	0.388495	0.95	3.1626	4	14	-0.04487	0.618
Bolivia, Plurinational State of	0.083187	-0.83464	-0.70373	-0.37376	0.675	1.44096	3.31517	0.467709	0.18	2.39	2.6	2.58	2.73	2.95	-1.04102	0.300763	-1.22051	1	0.647369	7	8	0.692308	0.474
Botswana	0.016733	0.693962	0.939507	0.438905	0.634	2.41869	5.76247	0.342036	0.89	2.82	2.53	2.74	2.73	3.43	0.659498	0.636056	3.42015	0.75	5.92026	3	14	-0.30769	0.485
Burundi	0.053377	-0.95819	-1.46374	-1.33174	0.355	1.56569	3.85394	0.559247	0.54	1.68	1.57	1.43	1.67	1.67	-1.08868	0.753571	0.646754	0.95	2.30784	5	11	-0.70769	0.476
Cambodia	0.034924	-0.34973	-1.04402	-0.83112	0.543	1.26488	4.01857	0.547086	0.81	2.2	2.61	2.5	2.77	2.95	-0.96515	0.658503	-0.05271	0.95	2.0056	5	10	-0.84615	0.473
Cameroon	0.057555	-0.93337	-1.23839	-0.90271	0.495	1.86032	3.58694	0.552483	0.4	2.24	2.37	2.41	2.55	3.19	-1.02096	0.226981	1.74632	0.95	1.91096	9	9	-0.30769	0.628
Congo, Republic of the	0.069235	-1.3783	-1.19137	-1.20173	0.534	1.43616	3.18	0.449298	0.39	1.27	1.94	2.15	2.35	2.9	-1.11653	0.330226	1.27459	0.95	3.89214	2	11	-0.59615	0.61
Côte d'Ivoire	0.069229	-0.76888	-0.906	-1.10756	0.432	1.47294	3.83753	0.568416	0.37	2.31	2.9	2.73	2.69	3.36	-1.10923	0.216	1.53882	0.95	1.97211	2	12.6667	0.123077	0.632
Democratic Republic of the Congo	0.065835	-1.51024	-1.30356	-1.65865	0.304	1.17267	2.48634	0.543607	0.25	1.96	2.23	2.17	2.35	2.38	-1.65297	0.493039	0.456468	0.95	0.619296	6	14	-0.24615	0.681
Dominican Republic	0.042469	-0.14217	-0.83286	-0.55021	0.702	1.23998	3.06978	0.502422	0.72	2.61	2.83	2.74	2.49	2.97	-0.70295	0.55359	-0.17805	0.95	1.05282	8	11	-0.05769	0.508
Ecuador	0.051506	-1.03786	-0.65747	-0.51006	0.724	2.00766	3.35877	0.552756	0.54	2.62	2.86	2.65	2.58	3.42	-1.15962	0.614125	-0.44551	1	1.6166	10	13	0.276923	0.442
Egypt	0.05	-0.48951	-0.57254	-0.76888	0.662	0.784094	0.694308	0.52548	0.32	3.07	3	2.95	2.86	3.39	-0.45196	0.804357	-4.16837	0.95	-0.59134	7	8	-1.13462	0.59
Ethiopia	0.06222	-1.06549	-0.60443	-0.4357	0.396	1.41628	5.23409	0.479969	0.55	2.22	2.35	2.16	2.1	2.54	-0.65589	0.571787	0.547007	0.95	3.79071	3	10	0.492308	0.577
Fiji	0.049526	-0.60148	-0.43533	-0.89913	0.702	1.41628	2.98929	0.42748	0.26	2.22	2.41	2.18	2.48	3.12	-0.80131	0.704969	-1.58269	0.55	1.17127	3	7	-0.15385	0.481
Gambia	0.036112	-0.22964	-0.64192	-0.51296	0.439	1.33631	3.625	0.43132	0.48	1.9	2.63	2.55	2.8	2.55	-0.54363	0.636056	0.529848	0.95	1.99863	1	12	-0.56923	0.594
Georgia	0.02609	0.676574	0.25329	0.565477	0.745	1.7282	2.85286	0.618573	0.55	2.85	2.68	2.78	2.59	2.86	-0.0288	0.636056	-1.15692	1	1.21449	10	8.83333	-0.55385	0.438
Ghana	0.049292	0.116593	-0.0865	-0.0732	0.558	1.54811	3.87424	0.479764	0.47	2.05	2.81	2.68	2.31	2.76	-0.03324	0.857375	0.601004	0.95	1.97327	2	14	-0.33846	0.565
Guatemala	0.059419	-0.1767	-0.61498	-0.76327	0.581	1.30957	2.85829	0.555208	0.47	2.59	2.82	2.78	2.8	3.19	-1.09724	0.551368	-0.23304	0.95	2.14036	11	9	-0.24615	0.539
Guinea-Bissau	0.054773	-1.23912	-1.22464	-1.24388	0.364	1.5445	4.06373	0.516139	0.31	2.68	2.61	2.58	2.58	2.74	-1.51976	0.373248	1.63351	0.95	2.39879	0	12.6667	-0.04615	0.481
Guyana	0.012409	-0.63337	-0.75008	-0.13981	0.636	2.22333	5.45478	0.446123	0.94	2.15	2.35	2.33	2.14	2.67	-0.51933	0.531441	0.557407	0.95	2.99945	5	12	-0.67308	0.49
Haiti	0.051022	-0.95361	-1.24365	-1.62634	0.456	1.27277	4.02227	0.371072	0.5	1.78	1.94	1.74	2.15	2.74	-1.34427	0.421875	1.01541	0.75	0.942012	3	13	0.153846	0.592
Honduras	0.067531	-0.19909	-0.93927	-0.71747	0.632	1.81466	3.59495	0.569757	0.54	2.35	2.7	2.44	2.35	2.9	-1.17067	0.704969	-0.48726	0.95	2.39725	4	14	-0.24615	0.483
Indonesia	0.04422	-0.27539	-0.65573	-0.29085	0.629	0.784094	1.10734	0.471713	0.15	2.54	2.97	2.85	3.12	3.61	-0.59715	0.287496	-0.79414	0.95	0.204591	3	11	-0.70769	0.494
Iran, Islamic Republic Of	0.064367	-1.42576	-0.8168	-0.54149	0.742	1	1.0568	0.573731	0.11	2.42	2.49	2.66	2.49	2.66	-0.90059	0.571787	-1.86936	0.75	0.15918	7	6	-1.25	0.496
Kenya	0.034917	-0.31011	-1.09654	-0.54536	0.519	1.87572	5.57884	0.489909	0.69	2.16	2.69	2.38	2.34	2.88	-0.86502	0.778688	2.04187	0.95	4.50521	6	16	-0.73846	0.608
Lao People's Democratic Republic	0.038602	-0.83658	-1.04088	-0.87819	0.543	1.34893	2.02133	0.458749	0.47	2.4	2.4	2.49	2.49	2.82	-0.8282	0.636056	-1.12193	0.95	1.2744	2	9	-0.55769	0.483
Lesotho	0.04318	-0.53721	0.113424	-0.38127	0.461	1.82038	5.06207	0.475695	0.51	2.12	2.12	2.42	1.99	2.73	-0.2862	0.373248	3.50596	0.95	5.70801	2	11	-0.38462	0.534
Liberia	0.076479	-1.05284	-0.57292	-1.17957	0.388	1.56911	3.91411	0.547398	0.45	2.41	2.54	2.46	2.42	2.84	-0.92007	0.241688	0.09056	0.95	-0.23777	0	12	-0.63462	0.658
Malawi	0.040381	-0.71492	-0.45159	-0.49546	0.418	1.64075	5.38267	0.464319	0.58	2.78	3.01	2.85	2.56	3.09	-0.24368	0.493039	2.73208	0.95	3.67023	1	9	-0.13846	0.573
Malaysia	0.06337	0.549164	0.299848	1.0099	0.769	2.20763	3.46156	0.46824	0.4	3.43	3.4	3.45	3.54	3.86	0.506146	0.884736	-0.70094	0.4	1.18592	0	7.8	-0.36923	0.256
Maldives	0.076923	-0.34669	-0.44298	-0.15953	0.688	1.33631	2.87442	0.571379	0.26	2.47	2.47	2.68	2.43	2.96	-0.50018	0.636056	-4.32168	0.95	-0.09457	2	7.8	-0.63462	0.357
Mauritius	0.063995	0.983676	0.333523	0.934173	0.737	1.99593	3.48576	0.538686	0.34	2.83	2.5	2.67	2.83	3.52	0.935009	0.373248	0.464787	0.95	2.17596	8	8	-0.73846	0.377
Moldova, Republic of	0.068653	-0.11363	-0.59754	-0.55232	0.66	1.28799	3.34564	0.581089	0.24	2.44	2.08	2.15	2.44	2.74	-0.35924	0.551368	0.034943	0.95	1.86128	7	13	-0.18462	0.303
Morocco	0.039907	-0.09218	-0.41411	-0.04486	0.591	0.901949	1.36616	0.547734	0.41	3.14	3.01	2.89	3.01	3.51	-0.19426	0.753571	-1.79158	1	0.072827	19	13	-0.88462	0.444
Nepal	0.084932	-0.81404	-0.82654	-0.98602	0.463	1.08536	2.17041	0.526997	0.26	1.87	1.86	2.12	1.95	2.21	-0.78958	0.559476	-1.04723	0.95	-0.32461	8	7	-0.13462	0.485
Niger	0.072408	-0.60797	-0.6856	-0.704	0.304	1.53346	3.53966	0.498026	0.37	2.45	2.91	2.49	2.49	3.07	-0.73846	0.421875	-0.43564	0.95	0.020637	2	10	-0.09615	0.707
Nigeria	0.069965	-0.72248	-1.13276	-0.99778	0.471	1.07034	2.82815	0.552048	0.29	2.27	2.6	2.52	2.35	2.92	-1.18068	0.474552	1.46385	0.95	1.8519	5	12	-0.30769	0.577
Papua New Guinea	0.039764	-0.52155	-1.03697	-0.76908	0.466	1.51039	3.04661	0.395446	0.66	2.2	2.34	2.18	2.51	3.01	-0.86426	0.571787	-0.39561	0.95	3.12364	0	13	-0.70769	0.617
Paraguay	0.020037	-0.32208	-0.83819	-0.8992	0.669	1.5445	2.64582	0.603975	0.65	2.41	2.31	2.49	2.59	2.74	-0.8736	0.658503	-0.97997	0.95	0.0816	6	12	-0.27692	0.472
Peru	0.053852	0.489412	-0.39469	-0.15763	0.741	2.21115	3.52135	0.492704	0.59	2.73	2.87	2.91	2.99	3.4	-0.61237	0.677993	-0.76184	1	1.59797	10	11	-0.24615	0.387
Philippines	0.021694	-0.05798	-0.58402	0.077566	0.654	0.722427	0.694308	0.510067	0.51	2.8	2.97	3.14	3.3	3.3	-0.54554	0.658503	-3.53267	0.95	-0.88029	8	6	-0.24615	0.418
Rwanda	0.026915	-0.10047	0.655002	-0.06034	0.434	1.54085	6.44915	0.504504	0.76	1.88	2.27	2.06	2.39	2.76	-0.26326	0.796598	1.30645	0.95	3.23813	6	18	0.123077	0.414
Sao Tome and Principe	0.059636	-0.80343	-0.39313	-0.71666	0.525	2.17105	4.8184	0.588265	0.37	2.24	2.33	2.42	2.78	2.78	-0.80777	0.456533	0.389311	0.7	1.73698	0	12.6667	-0.13462	0.481
Sierra Leone	0.056567	-0.70651	-0.93609	-1.20991	0.359	1.79505	3.80701	0.687238	0.33	2.5	1.85	1.98	2.14	2.35	-0.87086	0.343	0.66708	0.95	-1.04489	1	16	0.030769	0.643
South Africa	0.038728	0.378586	-0.15195	0.325243	0.629	1.76609	5.26418	0.407719	0.69	3.79	3.5	3.56	3.83	4.03	0.07927	0.421875	3.06879	0.9	4.09191	1	14	-0.23077	0.462
Sri Lanka	0.060718	-0.11831	-0.23961	-0.23652	0.715	0.97894	1.13074	0.476996	0.28	2.5	3	2.8	2.65	2.9	-0.10789	0.438976	-3.58825	0.95	0.568404	7	6	-0.76923	0.402
Tajikistan	0.044068	-1.00621	-1.17507	-0.93322	0.622	1.45957	3.7384	0.562676	0.24	2.03	2.33	2.22	2.13	2.51	-1.17558	0.405224	-1.27371	0.95	1.79438	6	8.83333	0.019231	0.338
Tanzania, United Republic of	0.054341	-0.39861	-0.85063	-0.69087	0.476	1.6142	4.07454	0.507851	0.4	2.41	2.91	2.64	2.77	2.97	-0.57618	0.353993	1.88911	0.95	2.22352	7	7	-0.73846	0.556
Thailand	0.046938	0.227142	-0.34143	0.207397	0.69	1.28799	2.83369	0.392599	0.78	3.08	3.21	2.98	3.18	3.63	-0.17207	0.551368	0.210434	0.95	2.93459	3	6	-1.01923	0.36
Togo	0.055864	-0.85623	-0.99293	-1.32492	0.459	1.6657	3.56755	0.55258	0.46	2.46	3.13	2.29	2.46	2.77	-0.91787	0.551368	1.35978	0.95	2.72761	5	13	-0.70769	0.566
Tunisia	0.025261	-0.20776	-0.18328	-0.01517	0.712	1.34893	1.23373	0.515436	0.68	2.88	2.88	3.12	3.25	3.75	-0.1354	0.778688	-3.27215	0.95	-3.31174	8	8	-0.88462	0.261
Ukraine	0.078477	-0.61147	-1.02839	-0.58328	0.74	1.52592	4.47518	0.544647	0.26	2.69	2.72	2.85	3.15	3.31	-0.79458	0.592704	0.020626	1	1.37173	15	7	-0.48077	0.338
Uzbekistan	0.082466	-1.61196	-1.22559	-0.93966	0.654	2.02785	3.97729	0.514385	0.29	2.25	2.38	2.39	2.53	2.96	-1.26696	0.729	-1.69328	0.95	1.60079	10	7	-0.30769	0.28
Viet Nam	0.045233	-0.68284	-0.55669	-0.29069	0.617	1.05443	2.5515	0.554017	0.52	2.68	3.14	2.68	3.16	3.64	-0.50398	0.571787	-0.69986	0.95	1.13258	6	6	-1.04615	0.299
Yemen	0.043	-0.69597	-1.23243	-1.27578	0.458	0.628029	1	0.60345	0.13	2.62	3.14	2.79	3.12	3.29	-1.26508	0.512	-1.85993	0.95	-1.20943	10	6	-0.63462	0.747
