# Supplementary material for: Direct and indirect effects of enablers on HIV testing, initiation and retention in antiretroviral treatment and AIDS related mortality
Source: PLoS One. 2017 Feb 22;12(2):e0172569. doi: 10.1371/journal.pone.0172569 (PMC5321283; doi:10.1371/journal.pone.0172569)
Supplement: S1 File — (TXT) [file pone.0172569.s004.txt]

VERSION 1.1.0
INPUT
TITLE:
 Measurement model for enablers
    lpi_lgst: logistics competence lpi_trak: tracking and tracing
    lpi_time: timeliness    lpi_ship: international shipments
    lpi_infr: infrastructure        lpi_cust: customs

    g_rq12: regulatory quality  g_coc12: control of corruption
    g_rol12: rule of law    g_eff12: government effectiveness

DATA:
 FILE = data.csv;
VARIABLE:
 NAMES = drate12  g_rq12 g_coc12 g_eff12 hdi12 bchtcfac bchtc
      bcopehgn artcov11 lpi_infr lpi_ship lpi_lgst lpi_trak lpi_time lpi_cust g_rol12
      artret12 lnhivprv rdindx dpe_the cicrdind gsind2 stghr3 gengii12;
  USEVAR = lpi_lgst lpi_trak lpi_time lpi_ship lpi_infr lpi_cust g_rq12 g_coc12
    g_rol12 g_eff12;
OUTPUT:
 STDYX;
MODEL:
  Logistic BY lpi_lgst lpi_trak lpi_time lpi_ship lpi_infr lpi_cust;
  [lpi_lgst @0];
  [Logistic*];
  Govern BY g_rq12 g_coc12 g_rol12 g_eff12;
  [g_rq12 @0];
  [Govern*];
INPUT_END
2
2
0
2
ML
1
GENERAL
0
10
2
0
lpi_lgst lpi_trak lpi_time lpi_ship lpi_infr lpi_cust g_rq12 g_coc12 g_rol12 g_eff12 logistic govern
1
-1 -1 -1 -1 -1 -1 -1 -1 -1 -1 0 0
0
2
logistic
lpi_lgst lpi_trak lpi_time lpi_ship lpi_infr lpi_cust
govern
g_rq12 g_coc12 g_rol12 g_eff12
1 1 logistic lpi_lgst    1.000    0.000
1 1 logistic lpi_trak    1.019    0.076
1 1 logistic lpi_time    1.040    0.090
1 1 logistic lpi_ship    0.941    0.082
1 1 logistic lpi_infr    0.996    0.090
1 1 logistic lpi_cust    0.820    0.070
1 1 govern g_rq12    1.000    0.000
1 1 govern g_coc12    0.909    0.099
1 1 govern g_rol12    1.018    0.094
1 1 govern g_eff12    1.104    0.104
2 1 govern logistic    0.106    0.029
4 1 lpi_lgst    0.012    0.004
4 1 lpi_trak    0.028    0.006
4 1 lpi_time    0.044    0.009
4 1 lpi_ship    0.038    0.008
4 1 lpi_infr    0.046    0.010
4 1 lpi_cust    0.027    0.006
4 1 g_rq12    0.086    0.018
4 1 g_coc12    0.056    0.012
4 1 g_rol12    0.024    0.009
4 1 g_eff12    0.039    0.012
5 1 logistic    0.129    0.026
5 1 govern    0.238    0.058
11 1 logistic lpi_lgst    0.955    0.016
11 1 logistic lpi_trak    0.909    0.026
11 1 logistic lpi_time    0.872    0.034
11 1 logistic lpi_ship    0.866    0.035
11 1 logistic lpi_infr    0.857    0.037
11 1 logistic lpi_cust    0.873    0.034
11 1 govern g_rq12    0.856    0.038
11 1 govern g_coc12    0.882    0.033
11 1 govern g_rol12    0.955    0.019
11 1 govern g_eff12    0.939    0.022
12 1 govern logistic    0.606    0.089
14 1 lpi_lgst    0.087    0.030
14 1 lpi_trak    0.174    0.047
14 1 lpi_time    0.239    0.060
14 1 lpi_ship    0.249    0.061
14 1 lpi_infr    0.266    0.064
14 1 lpi_cust    0.238    0.059
14 1 g_rq12    0.267    0.065
14 1 g_coc12    0.222    0.057
14 1 g_rol12    0.088    0.035
14 1 g_eff12    0.119    0.041
15 1 logistic    1.000    0.000
15 1 govern    1.000    0.000
31 1 logistic lpi_lgst    0.359    0.036
31 1 logistic lpi_trak    0.365    0.040
31 1 logistic lpi_time    0.373    0.044
31 1 logistic lpi_ship    0.338    0.040
31 1 logistic lpi_infr    0.357    0.044
31 1 logistic lpi_cust    0.294    0.035
31 1 govern g_rq12    0.487    0.060
31 1 govern g_coc12    0.443    0.052
31 1 govern g_rol12    0.496    0.050
31 1 govern g_eff12    0.538    0.056
32 1 govern logistic    0.606    0.089
34 1 lpi_lgst    0.012    0.004
34 1 lpi_trak    0.028    0.006
34 1 lpi_time    0.044    0.009
34 1 lpi_ship    0.038    0.008
34 1 lpi_infr    0.046    0.010
34 1 lpi_cust    0.027    0.006
34 1 g_rq12    0.086    0.018
34 1 g_coc12    0.056    0.012
34 1 g_rol12    0.024    0.009
34 1 g_eff12    0.039    0.012
35 1 logistic    1.000    0.000
35 1 govern    1.000    0.000
