# Supplementary material for: Direct and indirect effects of enablers on HIV testing, initiation and retention in antiretroviral treatment and AIDS related mortality
Source: PLoS One. 2017 Feb 22;12(2):e0172569. doi: 10.1371/journal.pone.0172569 (PMC5321283; doi:10.1371/journal.pone.0172569)
Supplement: S2 File — (TXT) [file pone.0172569.s005.txt]

TITLE: Measurement model for enablers
    lpi_lgst: logistics competence	lpi_trak: tracking and tracing
    lpi_time: timeliness				lpi_ship: international shipments
    lpi_infr: infrastructure        lpi_cust: customs

    g_rq12: regulatory quality		g_coc12: control of corruption
    g_rol12: rule of law				g_eff12: government effectiveness

DATA: FILE = data.csv;
VARIABLE: NAMES = drate12  g_rq12 g_coc12 g_eff12 hdi12 bchtcfac bchtc
      bcopehgn artcov11 lpi_infr lpi_ship lpi_lgst lpi_trak lpi_time lpi_cust g_rol12
      artret12 lnhivprv rdindx dpe_the cicrdind gsind2 stghr3 gengii12;
  USEVAR = lpi_lgst lpi_trak lpi_time lpi_ship lpi_infr lpi_cust g_rq12 g_coc12 
    g_rol12 g_eff12;
MODEL:
  Logistic BY lpi_lgst lpi_trak lpi_time lpi_ship lpi_infr lpi_cust;
  [lpi_lgst @0];
  [Logistic*];

  Govern BY g_rq12 g_coc12 g_rol12 g_eff12;
  [g_rq12 @0];
  [Govern*];
OUTPUT: STDYX;
