# Supplementary material for: Direct and indirect effects of enablers on HIV testing, initiation and retention in antiretroviral treatment and AIDS related mortality
Source: PLoS One. 2017 Feb 22;12(2):e0172569. doi: 10.1371/journal.pone.0172569 (PMC5321283; doi:10.1371/journal.pone.0172569)
Supplement: S3 File — (TXT) [file pone.0172569.s006.txt]

Mplus VERSION 7.3
MUTHEN & MUTHEN
01/09/2015   5:24 PM

INPUT INSTRUCTIONS

  TITLE: Measurement model for enablers
      lpi_lgst: logistics competence	lpi_trak: tracking and tracing
      lpi_time: timeliness				lpi_ship: international shipments
      lpi_infr: infrastructure        lpi_cust: customs

      g_rq12: regulatory quality		g_coc12: control of corruption
      g_rol12: rule of law				g_eff12: government effectiveness

  DATA: FILE = data.csv;
  VARIABLE: NAMES = drate12  g_rq12 g_coc12 g_eff12 hdi12 bchtcfac bchtc
        bcopehgn artcov11 lpi_infr lpi_ship lpi_lgst lpi_trak lpi_time lpi_cust g_rol12
        artret12 lnhivprv rdindx dpe_the cicrdind gsind2 stghr3 gengii12;
    USEVAR = lpi_lgst lpi_trak lpi_time lpi_ship lpi_infr lpi_cust g_rq12 g_coc12
      g_rol12 g_eff12;
  MODEL:
    Logistic BY lpi_lgst lpi_trak lpi_time lpi_ship lpi_infr lpi_cust;
    [lpi_lgst @0];
    [Logistic*];

    Govern BY g_rq12 g_coc12 g_rol12 g_eff12;
    [g_rq12 @0];
    [Govern*];
  OUTPUT: STDYX;


INPUT READING TERMINATED NORMALLY


Measurement model for enablers
lpi_lgst: logistics competence lpi_trak: tracking and tracing
lpi_time: timeliness    lpi_ship: international shipments
lpi_infr: infrastructure        lpi_cust: customs

g_rq12: regulatory quality  g_coc12: control of corruption
g_rol12: rule of law    g_eff12: government effectiveness

SUMMARY OF ANALYSIS

Number of groups                                                 1
Number of observations                                          59

Number of dependent variables                                   10
Number of independent variables                                  0
Number of continuous latent variables                            2

Observed dependent variables

  Continuous
   LPI_LGST    LPI_TRAK    LPI_TIME    LPI_SHIP    LPI_INFR    LPI_CUST
   G_RQ12      G_COC12     G_ROL12     G_EFF12

Continuous latent variables
   LOGISTIC    GOVERN


Estimator                                                       ML
Information matrix                                        OBSERVED
Maximum number of iterations                                  1000
Convergence criterion                                    0.500D-04
Maximum number of steepest descent iterations                   20

Input data file(s)
  data.csv

Input data format  FREE


THE MODEL ESTIMATION TERMINATED NORMALLY


MODEL FIT INFORMATION

Number of Free Parameters                       31

Loglikelihood

          H0 Value                         -34.057
          H1 Value                         -12.198

Information Criteria

          Akaike (AIC)                     130.115
          Bayesian (BIC)                   194.518
          Sample-Size Adjusted BIC          97.032
            (n* = (n + 2) / 24)

Chi-Square Test of Model Fit

          Value                             43.719
          Degrees of Freedom                    34
          P-Value                           0.1228

RMSEA (Root Mean Square Error Of Approximation)

          Estimate                           0.070
          90 Percent C.I.                    0.000  0.124
          Probability RMSEA <= .05           0.287

CFI/TLI

          CFI                                0.985
          TLI                                0.980

Chi-Square Test of Model Fit for the Baseline Model

          Value                            693.009
          Degrees of Freedom                    45
          P-Value                           0.0000

SRMR (Standardized Root Mean Square Residual)

          Value                              0.054


MODEL RESULTS

                                                    Two-Tailed
                    Estimate       S.E.  Est./S.E.    P-Value

 LOGISTIC BY
    LPI_LGST           1.000      0.000    999.000    999.000
    LPI_TRAK           1.019      0.076     13.366      0.000
    LPI_TIME           1.040      0.090     11.533      0.000
    LPI_SHIP           0.941      0.082     11.473      0.000
    LPI_INFR           0.996      0.090     11.017      0.000
    LPI_CUST           0.820      0.070     11.658      0.000

 GOVERN   BY
    G_RQ12             1.000      0.000    999.000    999.000
    G_COC12            0.909      0.099      9.195      0.000
    G_ROL12            1.018      0.094     10.817      0.000
    G_EFF12            1.104      0.104     10.570      0.000

 GOVERN   WITH
    LOGISTIC           0.106      0.029      3.654      0.000

 Means
    LOGISTIC           2.542      0.049     52.007      0.000
    GOVERN            -0.496      0.074     -6.699      0.000

 Intercepts
    LPI_LGST           0.000      0.000    999.000    999.000
    LPI_TRAK           0.014      0.195      0.071      0.944
    LPI_TIME           0.360      0.231      1.557      0.119
    LPI_SHIP           0.206      0.210      0.981      0.327
    LPI_INFR          -0.089      0.232     -0.384      0.701
    LPI_CUST           0.286      0.181      1.586      0.113
    G_RQ12             0.000      0.000    999.000    999.000
    G_COC12           -0.217      0.068     -3.208      0.001
    G_ROL12           -0.189      0.064     -2.952      0.003
    G_EFF12           -0.026      0.072     -0.369      0.712

 Variances
    LOGISTIC           0.129      0.026      4.945      0.000
    GOVERN             0.238      0.058      4.086      0.000

 Residual Variances
    LPI_LGST           0.012      0.004      3.302      0.001
    LPI_TRAK           0.028      0.006      4.407      0.000
    LPI_TIME           0.044      0.009      4.707      0.000
    LPI_SHIP           0.038      0.008      4.834      0.000
    LPI_INFR           0.046      0.010      4.858      0.000
    LPI_CUST           0.027      0.006      4.759      0.000
    G_RQ12             0.086      0.018      4.772      0.000
    G_COC12            0.056      0.012      4.546      0.000
    G_ROL12            0.024      0.009      2.747      0.006
    G_EFF12            0.039      0.012      3.316      0.001


STANDARDIZED MODEL RESULTS


STDYX Standardization

                                                    Two-Tailed
                    Estimate       S.E.  Est./S.E.    P-Value

 LOGISTIC BY
    LPI_LGST           0.955      0.016     60.535      0.000
    LPI_TRAK           0.909      0.026     35.064      0.000
    LPI_TIME           0.872      0.034     25.375      0.000
    LPI_SHIP           0.866      0.035     24.639      0.000
    LPI_INFR           0.857      0.037     22.887      0.000
    LPI_CUST           0.873      0.034     25.724      0.000

 GOVERN   BY
    G_RQ12             0.856      0.038     22.482      0.000
    G_COC12            0.882      0.033     27.079      0.000
    G_ROL12            0.955      0.019     51.517      0.000
    G_EFF12            0.939      0.022     43.365      0.000

 GOVERN   WITH
    LOGISTIC           0.606      0.089      6.790      0.000

 Means
    LOGISTIC           7.087      0.729      9.715      0.000
    GOVERN            -1.019      0.197     -5.180      0.000

 Intercepts
    LPI_LGST           0.000      0.000    999.000    999.000
    LPI_TRAK           0.034      0.488      0.070      0.944
    LPI_TIME           0.842      0.584      1.443      0.149
    LPI_SHIP           0.530      0.567      0.934      0.350
    LPI_INFR          -0.214      0.546     -0.391      0.696
    LPI_CUST           0.850      0.579      1.467      0.142
    G_RQ12             0.000      0.000    999.000    999.000
    G_COC12           -0.432      0.150     -2.872      0.004
    G_ROL12           -0.364      0.132     -2.761      0.006
    G_EFF12           -0.046      0.126     -0.367      0.714

 Variances
    LOGISTIC           1.000      0.000    999.000    999.000
    GOVERN             1.000      0.000    999.000    999.000

 Residual Variances
    LPI_LGST           0.087      0.030      2.890      0.004
    LPI_TRAK           0.174      0.047      3.686      0.000
    LPI_TIME           0.239      0.060      3.990      0.000
    LPI_SHIP           0.249      0.061      4.089      0.000
    LPI_INFR           0.266      0.064      4.144      0.000
    LPI_CUST           0.238      0.059      4.019      0.000
    G_RQ12             0.267      0.065      4.092      0.000
    G_COC12            0.222      0.057      3.856      0.000
    G_ROL12            0.088      0.035      2.497      0.013
    G_EFF12            0.119      0.041      2.926      0.003


R-SQUARE

    Observed                                        Two-Tailed
    Variable        Estimate       S.E.  Est./S.E.    P-Value

    LPI_LGST           0.913      0.030     30.267      0.000
    LPI_TRAK           0.826      0.047     17.532      0.000
    LPI_TIME           0.761      0.060     12.687      0.000
    LPI_SHIP           0.751      0.061     12.320      0.000
    LPI_INFR           0.734      0.064     11.444      0.000
    LPI_CUST           0.762      0.059     12.862      0.000
    G_RQ12             0.733      0.065     11.241      0.000
    G_COC12            0.778      0.057     13.539      0.000
    G_ROL12            0.912      0.035     25.758      0.000
    G_EFF12            0.881      0.041     21.682      0.000


QUALITY OF NUMERICAL RESULTS

     Condition Number for the Information Matrix              0.119E-03
       (ratio of smallest to largest eigenvalue)


DIAGRAM INFORMATION

  Use View Diagram under the Diagram menu in the Mplus Editor to view the diagram.
  If running Mplus from the Mplus Diagrammer, the diagram opens automatically.

  Diagram output
    \\ge-3s-30.global.unaids.org\documents$\safarnejada\eep\sem\mortality_mplus\enabler measurement

     Beginning Time:  17:24:08
        Ending Time:  17:24:08
       Elapsed Time:  00:00:00


MUTHEN & MUTHEN
3463 Stoner Ave.
Los Angeles, CA  90066

Tel: (310) 391-9971
Fax: (310) 391-8971
Web: www.StatModel.com
Support: Support@StatModel.com

Copyright (c) 1998-2014 Muthen & Muthen
