# Supplementary material for: Direct and indirect effects of enablers on HIV testing, initiation and retention in antiretroviral treatment and AIDS related mortality
Source: PLoS One. 2017 Feb 22;12(2):e0172569. doi: 10.1371/journal.pone.0172569 (PMC5321283; doi:10.1371/journal.pone.0172569)
Supplement: S4 File — (TXT) [file pone.0172569.s007.txt]

VERSION 1.1.0
INPUT
TITLE:
 Full SEM
    lpi_lgst: logistics competence lpi_trak: tracking and tracing
    lpi_time: timeliness    lpi_ship: international shipments
    lpi_infr: infrastructure

    g_rq12: regulatory quality  g_coc12: control of corruption
    g_rol12: rule of law    g_eff12: government effectiveness

    drate12: Deaths/PLHIV    artret12: retention in ART
    bchtc: HIV testing counseling  lnhivprv: HIV prevalence
    artcov11: initiated and retained on ART (coverage)

    dpe_the: domestic HIV spending/total health spending
    hdi12: human development index gengii12: gender inequality index
    gsind2: gender scorecard index bchtcfac: service delivery (HTC facilities)
    stghr3: freedom from stigma and human rights
    cicrdind: commitment to anti-discrimination conventions
    rdindx: rights and anti-discrimination conventions
    bcopehgn: social and financial protection;

DATA:
 FILE = data2.csv;
VARIABLE:
 NAMES = drate12  g_rq12 g_coc12 g_eff12 hdi12 bchtcfac bchtc
      bcopehgn artcov11 lpi_infr lpi_ship lpi_lgst lpi_trak lpi_time g_rol12
      artret12 lnhivprv rdindx dpe_the cicrdind gsind2 stghr3 gengii12;
ANALYSIS:
 BOOTSTRAP = 500;
OUTPUT:
 STDYX; CINTERVAL (BOOTSTRAP);
MODEL:
    Logistic BY lpi_lgst lpi_trak lpi_time lpi_ship lpi_infr;
    [lpi_lgst @0];
    [Logistic*];
    Govern BY g_rq12 g_coc12 g_rol12 g_eff12;
    [g_rq12 @0];
    [Govern*];
    drate12 ON artcov11;
    artret12 ON Govern;
    dpe_the ON lnhivprv;
    lnhivprv ON dpe_the;
    bcopehgn ON dpe_the;
    rdindx ON cicrdind;
    artcov11 ON bchtc bcopehgn Govern artret12 rdindx gsind2;
    bchtc ON bchtcfac stghr3 lnhivprv;
    stghr3 ON gsind2;
    lnhivprv ON hdi12 dpe_the;
    hdi12 ON gengii12 Logistic cicrdind;
INPUT_END
3
1
0
1
ML
1
GENERAL
0
19
2
4
drate12 g_rq12 g_coc12 g_eff12 hdi12 bchtc bcopehgn artcov11 lpi_infr lpi_ship lpi_lgst lpi_trak lpi_time g_rol12 artret12 lnhivprv rdindx dpe_the stghr3 logistic govern bchtcfac cicrdind gsind2 gengii12
5
4 -1 -1 -1 1 3 3 4 -1 -1 -1 -1 -1 -1 1 2 1 2 1 0 0 0 0 0 0
0
2
logistic
lpi_lgst lpi_trak lpi_time lpi_ship lpi_infr
govern
g_rq12 g_coc12 g_rol12 g_eff12
1 1 logistic lpi_lgst    1.000    0.000    1.000    1.000
1 1 logistic lpi_trak    1.023    0.081    0.864    1.182
1 1 logistic lpi_time    1.046    0.097    0.855    1.236
1 1 logistic lpi_ship    0.942    0.071    0.802    1.082
1 1 logistic lpi_infr    0.981    0.107    0.771    1.191
1 1 govern g_rq12    1.000    0.000    1.000    1.000
1 1 govern g_coc12    0.905    0.093    0.722    1.088
1 1 govern g_rol12    1.013    0.077    0.862    1.163
1 1 govern g_eff12    1.102    0.084    0.936    1.267
1 1 artcov11 drate12   -0.059    0.009   -0.076   -0.041
1 1 lnhivprv dpe_the    0.229    0.282   -0.324    0.781
1 1 dpe_the lnhivprv    0.675    0.173    0.336    1.014
1 1 hdi12 lnhivprv   -4.591    0.953   -6.459   -2.724
1 1 dpe_the bcopehgn   -0.019    0.005   -0.028   -0.009
1 1 cicrdind rdindx    0.010    0.004    0.002    0.017
1 1 bchtc artcov11    0.046    0.019    0.010    0.083
1 1 bcopehgn artcov11   -0.914    0.286   -1.475   -0.353
1 1 artret12 artcov11    0.276    0.116    0.048    0.505
1 1 rdindx artcov11    0.443    0.158    0.134    0.752
1 1 gsind2 artcov11    0.013    0.008   -0.003    0.029
1 1 bchtcfac bchtc    1.474    0.256    0.973    1.975
1 1 stghr3 bchtc    0.477    0.253   -0.019    0.974
1 1 lnhivprv bchtc    0.369    0.062    0.248    0.491
1 1 gsind2 stghr3    0.047    0.015    0.016    0.077
1 1 gengii12 hdi12   -0.665    0.086   -0.834   -0.497
1 1 cicrdind hdi12    0.006    0.003    0.000    0.013
1 1 govern artret12    0.076    0.062   -0.046    0.198
1 1 govern artcov11    0.099    0.042    0.016    0.182
1 1 logistic hdi12    0.104    0.029    0.047    0.161
2 1 govern logistic    0.104    0.029    0.048    0.160
4 1 drate12    0.000    0.000    0.000    0.000
4 1 g_rq12    0.085    0.018    0.050    0.120
4 1 g_coc12    0.057    0.017    0.024    0.089
4 1 g_eff12    0.038    0.011    0.016    0.061
4 1 hdi12    0.006    0.001    0.004    0.008
4 1 bchtc    0.418    0.085    0.252    0.584
4 1 bcopehgn    0.003    0.001    0.002    0.004
4 1 artcov11    0.018    0.003    0.012    0.024
4 1 lpi_infr    0.050    0.014    0.023    0.076
4 1 lpi_ship    0.037    0.010    0.018    0.057
4 1 lpi_lgst    0.012    0.004    0.004    0.020
4 1 lpi_trak    0.027    0.005    0.016    0.037
4 1 lpi_time    0.042    0.008    0.025    0.059
4 1 g_rol12    0.025    0.009    0.008    0.042
4 1 artret12    0.029    0.005    0.019    0.039
4 1 lnhivprv    0.885    0.219    0.455    1.315
4 1 rdindx    0.009    0.004    0.001    0.018
4 1 dpe_the    2.035    1.247   -0.408    4.479
4 1 stghr3    0.140    0.029    0.084    0.196
5 1 logistic    0.129    0.031    0.067    0.190
5 1 govern    0.239    0.054    0.133    0.345
2 1 bchtcfac cicrdind  999.000  999.000  999.000  999.000
2 1 bchtcfac gsind2  999.000  999.000  999.000  999.000
2 1 bchtcfac gengii12  999.000  999.000  999.000  999.000
2 1 cicrdind gsind2  999.000  999.000  999.000  999.000
2 1 cicrdind gengii12  999.000  999.000  999.000  999.000
2 1 gsind2 gengii12  999.000  999.000  999.000  999.000
11 1 logistic lpi_lgst    0.956
11 1 logistic lpi_trak    0.914
11 1 logistic lpi_time    0.877
11 1 logistic lpi_ship    0.868
11 1 logistic lpi_infr    0.845
11 1 govern g_rq12    0.859
11 1 govern g_coc12    0.881
11 1 govern g_rol12    0.953
11 1 govern g_eff12    0.940
11 1 artcov11 drate12   -0.660
11 1 lnhivprv dpe_the    0.231
11 1 dpe_the lnhivprv    0.669
11 1 hdi12 lnhivprv   -0.330
11 1 dpe_the bcopehgn   -0.490
11 1 cicrdind rdindx    0.355
11 1 bchtc artcov11    0.274
11 1 bcopehgn artcov11   -0.319
11 1 artret12 artcov11    0.257
11 1 rdindx artcov11    0.246
11 1 gsind2 artcov11    0.200
11 1 bchtcfac bchtc    0.540
11 1 stghr3 bchtc    0.172
11 1 lnhivprv bchtc    0.578
11 1 gsind2 stghr3    0.342
11 1 gengii12 hdi12   -0.643
11 1 cicrdind hdi12    0.199
11 1 govern artret12    0.214
11 1 govern artcov11    0.258
11 1 logistic hdi12    0.300
12 1 govern logistic    0.591
14 1 drate12    0.564
14 1 g_rq12    0.263
14 1 g_coc12    0.225
14 1 g_eff12    0.117
14 1 hdi12    0.374
14 1 bchtc    0.343
14 1 bcopehgn    0.760
14 1 artcov11    0.516
14 1 lpi_infr    0.286
14 1 lpi_ship    0.246
14 1 lpi_lgst    0.085
14 1 lpi_trak    0.165
14 1 lpi_time    0.230
14 1 g_rol12    0.092
14 1 artret12    0.954
14 1 lnhivprv    0.296
14 1 rdindx    0.874
14 1 dpe_the    0.694
14 1 stghr3    0.883
15 1 logistic    1.000
15 1 govern    1.000
12 1 bchtcfac cicrdind  999.000
12 1 bchtcfac gsind2  999.000
12 1 bchtcfac gengii12  999.000
12 1 cicrdind gsind2  999.000
12 1 cicrdind gengii12  999.000
12 1 gsind2 gengii12  999.000
31 1 logistic lpi_lgst    0.359
31 1 logistic lpi_trak    0.367
31 1 logistic lpi_time    0.375
31 1 logistic lpi_ship    0.338
31 1 logistic lpi_infr    0.352
31 1 govern g_rq12    0.489
31 1 govern g_coc12    0.442
31 1 govern g_rol12    0.495
31 1 govern g_eff12    0.539
31 1 artcov11 drate12   -0.059
31 1 lnhivprv dpe_the    0.229
31 1 dpe_the lnhivprv    0.675
31 1 hdi12 lnhivprv   -4.591
31 1 dpe_the bcopehgn   -0.019
31 1 cicrdind rdindx    0.010
31 1 bchtc artcov11    0.046
31 1 bcopehgn artcov11   -0.914
31 1 artret12 artcov11    0.276
31 1 rdindx artcov11    0.443
31 1 gsind2 artcov11    0.013
31 1 bchtcfac bchtc    1.474
31 1 stghr3 bchtc    0.477
31 1 lnhivprv bchtc    0.369
31 1 gsind2 stghr3    0.047
31 1 gengii12 hdi12   -0.665
31 1 cicrdind hdi12    0.006
31 1 govern artret12    0.037
31 1 govern artcov11    0.048
31 1 logistic hdi12    0.037
32 1 govern logistic    0.591
34 1 drate12    0.000
34 1 g_rq12    0.085
34 1 g_coc12    0.057
34 1 g_eff12    0.038
34 1 hdi12    0.006
34 1 bchtc    0.418
34 1 bcopehgn    0.003
34 1 artcov11    0.018
34 1 lpi_infr    0.050
34 1 lpi_ship    0.037
34 1 lpi_lgst    0.012
34 1 lpi_trak    0.027
34 1 lpi_time    0.042
34 1 g_rol12    0.025
34 1 artret12    0.029
34 1 lnhivprv    0.885
34 1 rdindx    0.009
34 1 dpe_the    2.035
34 1 stghr3    0.140
35 1 logistic    1.000
35 1 govern    1.000
32 1 bchtcfac cicrdind  999.000
32 1 bchtcfac gsind2  999.000
32 1 bchtcfac gengii12  999.000
32 1 cicrdind gsind2  999.000
32 1 cicrdind gengii12  999.000
32 1 gsind2 gengii12  999.000
