# Supplementary material for: Direct and indirect effects of enablers on HIV testing, initiation and retention in antiretroviral treatment and AIDS related mortality
Source: PLoS One. 2017 Feb 22;12(2):e0172569. doi: 10.1371/journal.pone.0172569 (PMC5321283; doi:10.1371/journal.pone.0172569)
Supplement: S5 File — (TXT) [file pone.0172569.s008.txt]

  TITLE: Full SEM
    lpi_lgst: logistics competence	lpi_trak: tracking and tracing
    lpi_time: timeliness				lpi_ship: international shipments
    lpi_infr: infrastructure        

    g_rq12: regulatory quality		g_coc12: control of corruption
    g_rol12: rule of law				g_eff12: government effectiveness

    drate12: Deaths/PLHIV				artret12: retention in ART
    bchtc: HIV testing counseling		lnhivprv: HIV prevalence
    artcov11: initiated and retained on ART (coverage)

    dpe_the: domestic HIV spending/total health spending
    hdi12: human development index	gengii12: gender inequality index
    gsind2: gender scorecard index	bchtcfac: service delivery (HTC facilities)
    stghr3: freedom from stigma and human rights
    cicrdind: commitment to anti-discrimination conventions
    rdindx: rights and anti-discrimination conventions
    bcopehgn: social and financial protection;

  DATA: FILE = data2.csv;
  VARIABLE: NAMES = drate12  g_rq12 g_coc12 g_eff12 hdi12 bchtcfac bchtc
      bcopehgn artcov11 lpi_infr lpi_ship lpi_lgst lpi_trak lpi_time g_rol12
      artret12 lnhivprv rdindx dpe_the cicrdind gsind2 stghr3 gengii12;
  ANALYSIS: BOOTSTRAP = 500;
  MODEL:
    Logistic BY lpi_lgst lpi_trak lpi_time lpi_ship lpi_infr;
    [lpi_lgst @0];
    [Logistic*];

    Govern BY g_rq12 g_coc12 g_rol12 g_eff12;
    [g_rq12 @0];
    [Govern*];

    drate12 ON artcov11;  !artret12;

    artret12 ON Govern;

    dpe_the ON lnhivprv; !BI-DIRECTIONAL RESIDUAL CORRELATION DPE_THE AND LNHIVPRV

    lnhivprv ON dpe_the;
    bcopehgn ON dpe_the;

    rdindx ON cicrdind;

    artcov11 ON bchtc bcopehgn Govern artret12 rdindx gsind2;
    bchtc ON bchtcfac stghr3 lnhivprv; ! TE_PLWHA GNI
    stghr3 ON gsind2;
    lnhivprv ON hdi12 dpe_the; !BI-DIRECTIONAL RESIDUAL CORRELATION DPE_THE AND LNHIVPRV
    hdi12 ON gengii12 Logistic cicrdind;
  MODEL INDIRECT:
 
    artcov11 IND bcopehgn;

    artcov11 IND bchtc;

    artcov11 IND artret12;

    artcov11 IND rdindx;

    artcov11 IND gsind2;

    artcov11 IND dpe_the;

    artcov11 IND Logistic;

    artcov11 IND bchtcfac;
    artcov11 IND cicrdind;
    artcov11 IND Govern;

    artcov11 IND hdi12;
    artcov11 IND stghr3;
    !artcov11 IND gengii12;


    drate12 IND rdindx;

    drate12 IND stghr3;

    drate12 IND bcopehgn;

    drate12 IND bchtcfac;


  OUTPUT: STDYX; CINTERVAL (BOOTSTRAP);
