# Supplementary material for: Direct and indirect effects of enablers on HIV testing, initiation and retention in antiretroviral treatment and AIDS related mortality
Source: PLoS One. 2017 Feb 22;12(2):e0172569. doi: 10.1371/journal.pone.0172569 (PMC5321283; doi:10.1371/journal.pone.0172569)
Supplement: S6 File — (TXT) [file pone.0172569.s009.txt]

Mplus VERSION 7.3
MUTHEN & MUTHEN
01/09/2015   6:04 PM

INPUT INSTRUCTIONS

    TITLE: Full SEM
      lpi_lgst: logistics competence	lpi_trak: tracking and tracing
      lpi_time: timeliness				lpi_ship: international shipments
      lpi_infr: infrastructure

      g_rq12: regulatory quality		g_coc12: control of corruption
      g_rol12: rule of law				g_eff12: government effectiveness

      drate12: Deaths/PLHIV				artret12: retention in ART
      bchtc: HIV testing counseling		lnhivprv: HIV prevalence
      artcov11: initiated and retained on ART (coverage)

      dpe_the: domestic HIV spending/total health spending
      hdi12: human development index	gengii12: gender inequality index
      gsind2: gender scorecard index	bchtcfac: service delivery (HTC facilities)
      stghr3: freedom from stigma and human rights
      cicrdind: commitment to anti-discrimination conventions
      rdindx: rights and anti-discrimination conventions
      bcopehgn: social and financial protection;

    DATA: FILE = data2.csv;
    VARIABLE: NAMES = drate12  g_rq12 g_coc12 g_eff12 hdi12 bchtcfac bchtc
        bcopehgn artcov11 lpi_infr lpi_ship lpi_lgst lpi_trak lpi_time g_rol12
        artret12 lnhivprv rdindx dpe_the cicrdind gsind2 stghr3 gengii12;
    ANALYSIS: BOOTSTRAP = 500;
    MODEL:
      Logistic BY lpi_lgst lpi_trak lpi_time lpi_ship lpi_infr;
      [lpi_lgst @0];
      [Logistic*];

      Govern BY g_rq12 g_coc12 g_rol12 g_eff12;
      [g_rq12 @0];
      [Govern*];

      drate12 ON artcov11;  !artret12;
      artret12 ON Govern;
      dpe_the ON lnhivprv; !BI-DIRECTIONAL RESIDUAL CORRELATION DPE_THE AND LNHIVPRV
      lnhivprv ON dpe_the;
      bcopehgn ON dpe_the;
      rdindx ON cicrdind;
      artcov11 ON bchtc bcopehgn Govern artret12 rdindx gsind2;
      bchtc ON bchtcfac stghr3 lnhivprv; ! TE_PLWHA GNI
      stghr3 ON gsind2;
      lnhivprv ON hdi12 dpe_the; !BI-DIRECTIONAL RESIDUAL CORRELATION DPE_THE AND LNHIVPRV
      hdi12 ON gengii12 Logistic cicrdind;
    MODEL INDIRECT:

      artcov11 IND bcopehgn;
      artcov11 IND bchtc;
      artcov11 IND artret12;
      artcov11 IND rdindx;
      artcov11 IND gsind2;
      artcov11 IND dpe_the;
      artcov11 IND Logistic;
      artcov11 IND bchtcfac;
      artcov11 IND cicrdind;
      artcov11 IND Govern;
      artcov11 IND hdi12;
      artcov11 IND stghr3;
      !artcov11 IND gengii12;

      drate12 IND rdindx;
      drate12 IND stghr3;
      drate12 IND bcopehgn;
      drate12 IND bchtcfac;

    OUTPUT: STDYX; CINTERVAL (BOOTSTRAP);


INPUT READING TERMINATED NORMALLY


Full SEM
lpi_lgst: logistics competence lpi_trak: tracking and tracing
lpi_time: timeliness    lpi_ship: international shipments
lpi_infr: infrastructure

g_rq12: regulatory quality  g_coc12: control of corruption
g_rol12: rule of law    g_eff12: government effectiveness

drate12: Deaths/PLHIV    artret12: retention in ART
bchtc: HIV testing counseling  lnhivprv: HIV prevalence
artcov11: initiated and retained on ART (coverage)

dpe_the: domestic HIV spending/total health spending
hdi12: human development index gengii12: gender inequality index
gsind2: gender scorecard index bchtcfac: service delivery (HTC facilities)
stghr3: freedom from stigma and human rights
cicrdind: commitment to anti-discrimination conventions
rdindx: rights and anti-discrimination conventions
bcopehgn: social and financial protection;

SUMMARY OF ANALYSIS

Number of groups                                                 1
Number of observations                                          59

Number of dependent variables                                   19
Number of independent variables                                  4
Number of continuous latent variables                            2

Observed dependent variables

  Continuous
   DRATE12     G_RQ12      G_COC12     G_EFF12     HDI12       BCHTC
   BCOPEHGN    ARTCOV11    LPI_INFR    LPI_SHIP    LPI_LGST    LPI_TRAK
   LPI_TIME    G_ROL12     ARTRET12    LNHIVPRV    RDINDX      DPE_THE
   STGHR3

Observed independent variables
   BCHTCFAC    CICRDIND    GSIND2      GENGII12

Continuous latent variables
   LOGISTIC    GOVERN


Estimator                                                       ML
Information matrix                                        OBSERVED
Maximum number of iterations                                  1000
Convergence criterion                                    0.500D-04
Maximum number of steepest descent iterations                   20
Number of bootstrap draws
    Requested                                                  500
    Completed                                                  488

Input data file(s)
  data2.csv

Input data format  FREE


THE MODEL ESTIMATION TERMINATED NORMALLY


MODEL FIT INFORMATION

Number of Free Parameters                       68

Loglikelihood

          H0 Value                         105.764
          H1 Value                         259.917

Information Criteria

          Akaike (AIC)                     -75.528
          Bayesian (BIC)                    65.744
          Sample-Size Adjusted BIC        -148.096
            (n* = (n + 2) / 24)

Chi-Square Test of Model Fit

          Value                            308.306
          Degrees of Freedom                   217
          P-Value                           0.0000

RMSEA (Root Mean Square Error Of Approximation)

          Estimate                           0.084
          90 Percent C.I.                    0.062  0.105
          Probability RMSEA <= .05           0.009

CFI/TLI

          CFI                                0.906
          TLI                                0.893

Chi-Square Test of Model Fit for the Baseline Model

          Value                           1217.129
          Degrees of Freedom                   247
          P-Value                           0.0000

SRMR (Standardized Root Mean Square Residual)

          Value                              0.156


MODEL RESULTS

                                                    Two-Tailed
                    Estimate       S.E.  Est./S.E.    P-Value

 LOGISTIC BY
    LPI_LGST           1.000      0.000    999.000    999.000
    LPI_TRAK           1.023      0.081     12.596      0.000
    LPI_TIME           1.046      0.097     10.759      0.000
    LPI_SHIP           0.942      0.071     13.215      0.000
    LPI_INFR           0.981      0.107      9.167      0.000

 GOVERN   BY
    G_RQ12             1.000      0.000    999.000    999.000
    G_COC12            0.905      0.093      9.679      0.000
    G_ROL12            1.013      0.077     13.205      0.000
    G_EFF12            1.102      0.084     13.044      0.000

 ARTRET12 ON
    GOVERN             0.076      0.062      1.222      0.222

 ARTCOV11 ON
    GOVERN             0.099      0.042      2.331      0.020

 HDI12    ON
    LOGISTIC           0.104      0.029      3.604      0.000

 DRATE12  ON
    ARTCOV11          -0.059      0.009     -6.591      0.000

 DPE_THE  ON
    LNHIVPRV           0.229      0.282      0.811      0.417

 LNHIVPRV ON
    DPE_THE            0.675      0.173      3.900      0.000
    HDI12             -4.591      0.953     -4.818      0.000

 BCOPEHGN ON
    DPE_THE           -0.019      0.005     -3.750      0.000

 RDINDX   ON
    CICRDIND           0.010      0.004      2.545      0.011

 ARTCOV11 ON
    BCHTC              0.046      0.019      2.484      0.013
    BCOPEHGN          -0.914      0.286     -3.194      0.001
    ARTRET12           0.276      0.116      2.376      0.018
    RDINDX             0.443      0.158      2.808      0.005
    GSIND2             0.013      0.008      1.574      0.116

 BCHTC    ON
    BCHTCFAC           1.474      0.256      5.763      0.000
    STGHR3             0.477      0.253      1.884      0.060
    LNHIVPRV           0.369      0.062      5.968      0.000

 STGHR3   ON
    GSIND2             0.047      0.015      3.019      0.003

 HDI12    ON
    GENGII12          -0.665      0.086     -7.735      0.000
    CICRDIND           0.006      0.003      1.978      0.048

 GOVERN   WITH
    LOGISTIC           0.104      0.029      3.639      0.000

 Means
    LOGISTIC           2.542      0.049     51.833      0.000
    GOVERN            -0.496      0.070     -7.112      0.000

 Intercepts
    DRATE12            0.078      0.005     16.671      0.000
    G_RQ12             0.000      0.000    999.000    999.000
    G_COC12           -0.219      0.075     -2.916      0.004
    G_EFF12           -0.027      0.057     -0.480      0.631
    HDI12              0.596      0.106      5.622      0.000
    BCHTC              1.434      0.426      3.363      0.001
    BCOPEHGN           0.541      0.012     46.538      0.000
    ARTCOV11           0.110      0.204      0.540      0.589
    LPI_INFR          -0.052      0.284     -0.184      0.854
    LPI_SHIP           0.204      0.184      1.113      0.266
    LPI_LGST           0.000      0.000    999.000    999.000
    LPI_TRAK           0.002      0.210      0.010      0.992
    LPI_TIME           0.347      0.252      1.379      0.168
    G_ROL12           -0.192      0.062     -3.089      0.002
    ARTRET12           0.596      0.037     16.181      0.000
    LNHIVPRV           1.371      0.651      2.107      0.035
    RDINDX             0.870      0.031     28.024      0.000
    DPE_THE            1.593      0.207      7.701      0.000
    STGHR3            -0.906      0.179     -5.051      0.000

 Variances
    LOGISTIC           0.129      0.031      4.100      0.000
    GOVERN             0.239      0.054      4.424      0.000

 Residual Variances
    DRATE12            0.000      0.000      6.544      0.000
    G_RQ12             0.085      0.018      4.736      0.000
    G_COC12            0.057      0.017      3.394      0.001
    G_EFF12            0.038      0.011      3.338      0.001
    HDI12              0.006      0.001      6.185      0.000
    BCHTC              0.418      0.085      4.932      0.000
    BCOPEHGN           0.003      0.001      5.932      0.000
    ARTCOV11           0.018      0.003      5.991      0.000
    LPI_INFR           0.050      0.014      3.625      0.000
    LPI_SHIP           0.037      0.010      3.717      0.000
    LPI_LGST           0.012      0.004      2.953      0.003
    LPI_TRAK           0.027      0.005      5.096      0.000
    LPI_TIME           0.042      0.008      4.954      0.000
    G_ROL12            0.025      0.009      2.902      0.004
    ARTRET12           0.029      0.005      5.597      0.000
    LNHIVPRV           0.885      0.219      4.033      0.000
    RDINDX             0.009      0.004      2.267      0.023
    DPE_THE            2.035      1.247      1.633      0.103
    STGHR3             0.140      0.029      4.905      0.000


STANDARDIZED MODEL RESULTS

                      StdYX
                    Estimate

 LOGISTIC BY
    LPI_LGST           0.956
    LPI_TRAK           0.914
    LPI_TIME           0.877
    LPI_SHIP           0.868
    LPI_INFR           0.845

 GOVERN   BY
    G_RQ12             0.859
    G_COC12            0.881
    G_ROL12            0.953
    G_EFF12            0.940

 ARTRET12 ON
    GOVERN             0.214

 ARTCOV11 ON
    GOVERN             0.258

 HDI12    ON
    LOGISTIC           0.300

 DRATE12  ON
    ARTCOV11          -0.660

 DPE_THE  ON
    LNHIVPRV           0.231

 LNHIVPRV ON
    DPE_THE            0.669
    HDI12             -0.330

 BCOPEHGN ON
    DPE_THE           -0.490

 RDINDX   ON
    CICRDIND           0.355

 ARTCOV11 ON
    BCHTC              0.274
    BCOPEHGN          -0.319
    ARTRET12           0.257
    RDINDX             0.246
    GSIND2             0.200

 BCHTC    ON
    BCHTCFAC           0.540
    STGHR3             0.172
    LNHIVPRV           0.578

 STGHR3   ON
    GSIND2             0.342

 HDI12    ON
    GENGII12          -0.643
    CICRDIND           0.199

 GOVERN   WITH
    LOGISTIC           0.591

 Means
    LOGISTIC           7.080
    GOVERN            -1.016

 Intercepts
    DRATE12            4.689
    G_RQ12             0.000
    G_COC12           -0.436
    G_EFF12           -0.048
    HDI12              4.795
    BCHTC              1.299
    BCOPEHGN           8.292
    ARTCOV11           0.589
    LPI_INFR          -0.125
    LPI_SHIP           0.524
    LPI_LGST           0.000
    LPI_TRAK           0.005
    LPI_TIME           0.811
    G_ROL12           -0.369
    ARTRET12           3.420
    LNHIVPRV           0.793
    RDINDX             8.376
    DPE_THE            0.930
    STGHR3            -2.276

 Variances
    LOGISTIC           1.000
    GOVERN             1.000

 Residual Variances
    DRATE12            0.564
    G_RQ12             0.263
    G_COC12            0.225
    G_EFF12            0.117
    HDI12              0.374
    BCHTC              0.343
    BCOPEHGN           0.760
    ARTCOV11           0.516
    LPI_INFR           0.286
    LPI_SHIP           0.246
    LPI_LGST           0.085
    LPI_TRAK           0.165
    LPI_TIME           0.230
    G_ROL12            0.092
    ARTRET12           0.954
    LNHIVPRV           0.296
    RDINDX             0.874
    DPE_THE            0.694
    STGHR3             0.883


R-SQUARE

    Observed
    Variable        Estimate

    DRATE12            0.436
    G_RQ12             0.737
    G_COC12            0.775
    G_EFF12            0.883
    HDI12              0.626
    BCHTC              0.657
    BCOPEHGN           0.240
    ARTCOV11           0.484
    LPI_INFR           0.714
    LPI_SHIP           0.754
    LPI_LGST           0.915
    LPI_TRAK           0.835
    LPI_TIME           0.770
    G_ROL12            0.908
    ARTRET12           0.046
    LNHIVPRV           0.704
    RDINDX             0.126
    DPE_THE            0.306
    STGHR3             0.117


TOTAL, TOTAL INDIRECT, SPECIFIC INDIRECT, AND DIRECT EFFECTS


                                                    Two-Tailed
                    Estimate       S.E.  Est./S.E.    P-Value

Effects from BCOPEHGN to ARTCOV11

  Total               -0.914      0.286     -3.194      0.001
  Total indirect       0.000      0.000      0.000      1.000


Effects from BCHTC to ARTCOV11

  Total                0.046      0.019      2.484      0.013
  Total indirect       0.000      0.000      0.000      1.000


Effects from ARTRET12 to ARTCOV11

  Total                0.276      0.116      2.376      0.018
  Total indirect       0.000      0.000      0.000      1.000


Effects from RDINDX to ARTCOV11

  Total                0.443      0.158      2.808      0.005
  Total indirect       0.000      0.000      0.000      1.000


Effects from GSIND2 to ARTCOV11

  Total                0.014      0.008      1.762      0.078
  Total indirect       0.001      0.001      1.274      0.203


Effects from DPE_THE to ARTCOV11

  Total                0.034      0.009      3.701      0.000
  Total indirect       0.034      0.009      3.701      0.000


Effects from LOGISTIC to ARTCOV11

  Total               -0.012      0.007     -1.698      0.089
  Total indirect      -0.012      0.007     -1.698      0.089


Effects from BCHTCFAC to ARTCOV11

  Total                0.069      0.032      2.122      0.034
  Total indirect       0.069      0.032      2.122      0.034


Effects from CICRDIND to ARTCOV11

  Total                0.004      0.002      1.467      0.142
  Total indirect       0.004      0.002      1.467      0.142


Effects from GOVERN to ARTCOV11

  Total                0.120      0.042      2.830      0.005
  Total indirect       0.021      0.022      0.949      0.342


Effects from HDI12 to ARTCOV11

  Total               -0.114      0.061     -1.888      0.059
  Total indirect      -0.114      0.061     -1.888      0.059


Effects from STGHR3 to ARTCOV11

  Total                0.022      0.014      1.541      0.123
  Total indirect       0.022      0.014      1.541      0.123


Effects from RDINDX to DRATE12

  Total               -0.026      0.009     -2.751      0.006
  Total indirect      -0.026      0.009     -2.751      0.006


Effects from STGHR3 to DRATE12

  Total               -0.001      0.001     -1.653      0.098
  Total indirect      -0.001      0.001     -1.653      0.098


Effects from BCOPEHGN to DRATE12

  Total                0.054      0.018      2.995      0.003
  Total indirect       0.054      0.018      2.995      0.003


Effects from BCHTCFAC to DRATE12

  Total               -0.004      0.002     -2.185      0.029
  Total indirect      -0.004      0.002     -2.185      0.029


STANDARDIZED TOTAL, TOTAL INDIRECT, SPECIFIC INDIRECT, AND DIRECT EFFECTS


STDYX Standardization

                                                    Two-Tailed
                    Estimate       S.E.  Est./S.E.    P-Value

Effects from BCOPEHGN to ARTCOV11

  Total               -0.319      0.099     -3.225      0.001
  Total indirect       0.000      0.000      0.000      1.000


Effects from BCHTC to ARTCOV11

  Total                0.274      0.105      2.602      0.009
  Total indirect       0.000      0.000      0.000      1.000


Effects from ARTRET12 to ARTCOV11

  Total                0.257      0.095      2.717      0.007
  Total indirect       0.000      0.000      0.000      1.000


Effects from RDINDX to ARTCOV11

  Total                0.246      0.103      2.396      0.017
  Total indirect       0.000      0.000      0.000      1.000


Effects from GSIND2 to ARTCOV11

  Total                0.217      0.126      1.723      0.085
  Total indirect       0.016      0.013      1.256      0.209


Effects from DPE_THE to ARTCOV11

  Total                0.310      0.081      3.826      0.000
  Total indirect       0.310      0.081      3.826      0.000


Effects from LOGISTIC to ARTCOV11

  Total               -0.023      0.014     -1.644      0.100
  Total indirect      -0.023      0.014     -1.644      0.100


Effects from BCHTCFAC to ARTCOV11

  Total                0.148      0.067      2.198      0.028
  Total indirect       0.148      0.067      2.198      0.028


Effects from CICRDIND to ARTCOV11

  Total                0.072      0.047      1.544      0.123
  Total indirect       0.072      0.047      1.544      0.123


Effects from GOVERN to ARTCOV11

  Total                0.313      0.100      3.123      0.002
  Total indirect       0.055      0.051      1.069      0.285


Effects from HDI12 to ARTCOV11

  Total               -0.076      0.040     -1.909      0.056
  Total indirect      -0.076      0.040     -1.909      0.056


Effects from STGHR3 to ARTCOV11

  Total                0.047      0.031      1.544      0.123
  Total indirect       0.047      0.031      1.544      0.123


Effects from RDINDX to DRATE12

  Total               -0.162      0.071     -2.272      0.023
  Total indirect      -0.162      0.071     -2.272      0.023


Effects from STGHR3 to DRATE12

  Total               -0.031      0.019     -1.641      0.101
  Total indirect      -0.031      0.019     -1.641      0.101


Effects from BCOPEHGN to DRATE12

  Total                0.211      0.071      2.984      0.003
  Total indirect       0.211      0.071      2.984      0.003


Effects from BCHTCFAC to DRATE12

  Total               -0.098      0.044     -2.213      0.027
  Total indirect      -0.098      0.044     -2.213      0.027


CONFIDENCE INTERVALS OF MODEL RESULTS

                  Lower .5%  Lower 2.5%    Lower 5%    Estimate    Upper 5%  Upper 2.5%   Upper .5%

 LOGISTIC BY
    LPI_LGST         1.000       1.000       1.000       1.000       1.000       1.000       1.000
    LPI_TRAK         0.781       0.865       0.892       1.023       1.154       1.173       1.250
    LPI_TIME         0.747       0.850       0.888       1.046       1.208       1.223       1.313
    LPI_SHIP         0.752       0.812       0.831       0.942       1.063       1.085       1.207
    LPI_INFR         0.684       0.776       0.807       0.981       1.156       1.198       1.274

 GOVERN   BY
    G_RQ12           1.000       1.000       1.000       1.000       1.000       1.000       1.000
    G_COC12          0.684       0.753       0.773       0.905       1.079       1.113       1.224
    G_ROL12          0.801       0.845       0.877       1.013       1.135       1.160       1.214
    G_EFF12          0.902       0.964       0.983       1.102       1.262       1.291       1.349

 ARTRET12 ON
    GOVERN          -0.073      -0.023      -0.008       0.076       0.187       0.236       0.261

 ARTCOV11 ON
    GOVERN          -0.006       0.016       0.030       0.099       0.173       0.191       0.222

 HDI12    ON
    LOGISTIC         0.006       0.041       0.053       0.104       0.146       0.155       0.178

 DRATE12  ON
    ARTCOV11        -0.080      -0.076      -0.074      -0.059      -0.045      -0.041      -0.034

 DPE_THE  ON
    LNHIVPRV        -0.700      -0.412      -0.326       0.229       0.639       0.668       0.779

 LNHIVPRV ON
    DPE_THE          0.150       0.246       0.311       0.675       0.907       0.934       0.986
    HDI12           -8.075      -6.977      -6.557      -4.591      -3.491      -3.250      -2.580

 BCOPEHGN ON
    DPE_THE         -0.031      -0.028      -0.027      -0.019      -0.010      -0.009      -0.007

 RDINDX   ON
    CICRDIND         0.003       0.004       0.004       0.010       0.016       0.018       0.022

 ARTCOV11 ON
    BCHTC           -0.001       0.013       0.016       0.046       0.077       0.081       0.104
    BCOPEHGN        -1.580      -1.463      -1.360      -0.914      -0.401      -0.318      -0.120
    ARTRET12        -0.032       0.074       0.121       0.276       0.493       0.538       0.654
    RDINDX          -0.397       0.028       0.165       0.443       0.623       0.662       0.753
    GSIND2          -0.013      -0.005      -0.002       0.013       0.025       0.028       0.031

 BCHTC    ON
    BCHTCFAC         0.825       0.955       1.052       1.474       1.891       1.968       2.101
    STGHR3          -0.206       0.026       0.087       0.477       0.912       0.988       1.265
    LNHIVPRV         0.230       0.253       0.266       0.369       0.480       0.503       0.536

 STGHR3   ON
    GSIND2          -0.001       0.013       0.018       0.047       0.071       0.076       0.085

 HDI12    ON
    GENGII12        -0.907      -0.835      -0.813      -0.665      -0.521      -0.497      -0.422
    CICRDIND        -0.001       0.001       0.002       0.006       0.013       0.014       0.016

 GOVERN   WITH
    LOGISTIC         0.034       0.044       0.062       0.104       0.151       0.161       0.183

 Means
    LOGISTIC         2.418       2.452       2.461       2.542       2.633       2.644       2.664
    GOVERN          -0.676      -0.634      -0.612      -0.496      -0.380      -0.361      -0.317

 Intercepts
    DRATE12          0.066       0.069       0.071       0.078       0.086       0.087       0.091
    G_RQ12           0.000       0.000       0.000       0.000       0.000       0.000       0.000
    G_COC12         -0.373      -0.350      -0.333      -0.219      -0.089      -0.034       0.021
    G_EFF12         -0.157      -0.120      -0.105      -0.027       0.076       0.103       0.168
    HDI12            0.335       0.387       0.431       0.596       0.773       0.809       0.918
    BCHTC            0.468       0.652       0.721       1.434       2.193       2.333       2.537
    BCOPEHGN         0.510       0.520       0.523       0.541       0.562       0.564       0.572
    ARTCOV11        -0.464      -0.257      -0.196       0.110       0.454       0.553       0.796
    LPI_INFR        -0.878      -0.678      -0.542      -0.052       0.386       0.474       0.695
    LPI_SHIP        -0.500      -0.197      -0.109       0.204       0.496       0.554       0.657
    LPI_LGST         0.000       0.000       0.000       0.000       0.000       0.000       0.000
    LPI_TRAK        -0.745      -0.412      -0.340       0.002       0.336       0.395       0.587
    LPI_TIME        -0.368      -0.147      -0.057       0.347       0.747       0.858       1.014
    G_ROL12         -0.344      -0.315      -0.299      -0.192      -0.090      -0.071      -0.038
    ARTRET12         0.497       0.529       0.543       0.596       0.662       0.674       0.719
    LNHIVPRV         0.109       0.411       0.609       1.371       2.748       2.921       3.635
    RDINDX           0.762       0.806       0.815       0.870       0.917       0.921       0.928
    DPE_THE          0.924       1.134       1.239       1.593       1.888       1.943       2.042
    STGHR3          -1.329      -1.237      -1.208      -0.906      -0.577      -0.511      -0.339

 Variances
    LOGISTIC         0.059       0.070       0.079       0.129       0.185       0.199       0.213
    GOVERN           0.078       0.125       0.148       0.239       0.328       0.349       0.379

 Residual Variances
    DRATE12          0.000       0.000       0.000       0.000       0.000       0.000       0.000
    G_RQ12           0.043       0.047       0.053       0.085       0.113       0.121       0.126
    G_COC12          0.018       0.025       0.028       0.057       0.084       0.089       0.100
    G_EFF12          0.008       0.014       0.018       0.038       0.056       0.061       0.068
    HDI12            0.003       0.004       0.004       0.006       0.007       0.007       0.008
    BCHTC            0.174       0.223       0.261       0.418       0.527       0.561       0.630
    BCOPEHGN         0.002       0.002       0.002       0.003       0.004       0.004       0.005
    ARTCOV11         0.009       0.011       0.012       0.018       0.021       0.022       0.024
    LPI_INFR         0.018       0.025       0.027       0.050       0.070       0.078       0.089
    LPI_SHIP         0.015       0.020       0.021       0.037       0.054       0.058       0.064
    LPI_LGST         0.000       0.004       0.005       0.012       0.019       0.021       0.023
    LPI_TRAK         0.014       0.015       0.017       0.027       0.034       0.036       0.040
    LPI_TIME         0.022       0.026       0.028       0.042       0.056       0.059       0.067
    G_ROL12          0.001       0.006       0.010       0.025       0.037       0.042       0.045
    ARTRET12         0.015       0.019       0.020       0.029       0.037       0.038       0.041
    LNHIVPRV         0.471       0.560       0.601       0.885       1.276       1.413       1.985
    RDINDX           0.001       0.002       0.003       0.009       0.016       0.018       0.022
    DPE_THE          0.702       0.910       1.007       2.035       4.601       5.410       7.672
    STGHR3           0.074       0.088       0.093       0.140       0.184       0.191       0.211


CONFIDENCE INTERVALS OF TOTAL, TOTAL INDIRECT, SPECIFIC INDIRECT, AND DIRECT EFFECTS


                  Lower .5%  Lower 2.5%    Lower 5%    Estimate    Upper 5%  Upper 2.5%   Upper .5%

Effects from BCOPEHGN to ARTCOV11

  Total             -1.580      -1.463      -1.360      -0.914      -0.401      -0.318      -0.120
  Total indirect     0.000       0.000       0.000       0.000       0.000       0.000       0.000


Effects from BCHTC to ARTCOV11

  Total             -0.001       0.013       0.016       0.046       0.077       0.081       0.104
  Total indirect     0.000       0.000       0.000       0.000       0.000       0.000       0.000


Effects from ARTRET12 to ARTCOV11

  Total             -0.032       0.074       0.121       0.276       0.493       0.538       0.654
  Total indirect     0.000       0.000       0.000       0.000       0.000       0.000       0.000


Effects from RDINDX to ARTCOV11

  Total             -0.397       0.028       0.165       0.443       0.623       0.662       0.753
  Total indirect     0.000       0.000       0.000       0.000       0.000       0.000       0.000


Effects from GSIND2 to ARTCOV11

  Total             -0.012      -0.004      -0.001       0.014       0.025       0.028       0.032
  Total indirect    -0.001       0.000       0.000       0.001       0.003       0.003       0.004


Effects from DPE_THE to ARTCOV11

  Total              0.007       0.013       0.016       0.034       0.047       0.051       0.058
  Total indirect     0.007       0.013       0.016       0.034       0.047       0.051       0.058


Effects from LOGISTIC to ARTCOV11

  Total             -0.042      -0.029      -0.025      -0.012      -0.002      -0.001       0.002
  Total indirect    -0.042      -0.029      -0.025      -0.012      -0.002      -0.001       0.002


Effects from BCHTCFAC to ARTCOV11

  Total             -0.002       0.015       0.022       0.069       0.123       0.134       0.165
  Total indirect    -0.002       0.015       0.022       0.069       0.123       0.134       0.165


Effects from CICRDIND to ARTCOV11

  Total             -0.002      -0.001       0.000       0.004       0.008       0.009       0.011
  Total indirect    -0.002      -0.001       0.000       0.004       0.008       0.009       0.011


Effects from GOVERN to ARTCOV11

  Total              0.020       0.046       0.058       0.120       0.194       0.211       0.255
  Total indirect    -0.028      -0.006      -0.003       0.021       0.063       0.077       0.126


Effects from HDI12 to ARTCOV11

  Total             -0.357      -0.248      -0.225      -0.114      -0.027      -0.008       0.013
  Total indirect    -0.357      -0.248      -0.225      -0.114      -0.027      -0.008       0.013


Effects from STGHR3 to ARTCOV11

  Total             -0.012       0.000       0.003       0.022       0.051       0.053       0.065
  Total indirect    -0.012       0.000       0.003       0.022       0.051       0.053       0.065


Effects from RDINDX to DRATE12

  Total             -0.048      -0.040      -0.038      -0.026      -0.010      -0.003       0.019
  Total indirect    -0.048      -0.040      -0.038      -0.026      -0.010      -0.003       0.019


Effects from STGHR3 to DRATE12

  Total             -0.004      -0.003      -0.003      -0.001       0.000       0.000       0.001
  Total indirect    -0.004      -0.003      -0.003      -0.001       0.000       0.000       0.001


Effects from BCOPEHGN to DRATE12

  Total              0.002       0.016       0.024       0.054       0.082       0.088       0.100
  Total indirect     0.002       0.016       0.024       0.054       0.082       0.088       0.100


Effects from BCHTCFAC to DRATE12

  Total             -0.010      -0.008      -0.007      -0.004      -0.001      -0.001       0.000
  Total indirect    -0.010      -0.008      -0.007      -0.004      -0.001      -0.001       0.000


CONFIDENCE INTERVALS OF STANDARDIZED TOTAL, TOTAL INDIRECT, SPECIFIC INDIRECT,
AND DIRECT EFFECTS


STDYX Standardization

                  Lower .5%  Lower 2.5%    Lower 5%    Estimate    Upper 5%  Upper 2.5%   Upper .5%

Effects from BCOPEHGN to ARTCOV11

  Total             -0.574      -0.513      -0.482      -0.319      -0.156      -0.125      -0.064
  Total indirect     0.000       0.000       0.000       0.000       0.000       0.000       0.000


Effects from BCHTC to ARTCOV11

  Total              0.003       0.068       0.101       0.274       0.448       0.481       0.546
  Total indirect     0.000       0.000       0.000       0.000       0.000       0.000       0.000


Effects from ARTRET12 to ARTCOV11

  Total              0.013       0.072       0.102       0.257       0.413       0.443       0.501
  Total indirect     0.000       0.000       0.000       0.000       0.000       0.000       0.000


Effects from RDINDX to ARTCOV11

  Total             -0.018       0.045       0.077       0.246       0.414       0.447       0.510
  Total indirect     0.000       0.000       0.000       0.000       0.000       0.000       0.000


Effects from GSIND2 to ARTCOV11

  Total             -0.107      -0.030       0.010       0.217       0.423       0.463       0.540
  Total indirect    -0.017      -0.009      -0.005       0.016       0.037       0.041       0.049


Effects from DPE_THE to ARTCOV11

  Total              0.101       0.151       0.177       0.310       0.444       0.469       0.519
  Total indirect     0.101       0.151       0.177       0.310       0.444       0.469       0.519


Effects from LOGISTIC to ARTCOV11

  Total             -0.059      -0.050      -0.046      -0.023       0.000       0.004       0.013
  Total indirect    -0.059      -0.050      -0.046      -0.023       0.000       0.004       0.013


Effects from BCHTCFAC to ARTCOV11

  Total             -0.025       0.016       0.037       0.148       0.259       0.280       0.322
  Total indirect    -0.025       0.016       0.037       0.148       0.259       0.280       0.322


Effects from CICRDIND to ARTCOV11

  Total             -0.048      -0.019      -0.005       0.072       0.149       0.164       0.193
  Total indirect    -0.048      -0.019      -0.005       0.072       0.149       0.164       0.193


Effects from GOVERN to ARTCOV11

  Total              0.055       0.116       0.148       0.313       0.478       0.509       0.571
  Total indirect    -0.078      -0.046      -0.030       0.055       0.140       0.156       0.188


Effects from HDI12 to ARTCOV11

  Total             -0.179      -0.154      -0.142      -0.076      -0.011       0.002       0.027
  Total indirect    -0.179      -0.154      -0.142      -0.076      -0.011       0.002       0.027


Effects from STGHR3 to ARTCOV11

  Total             -0.032      -0.013      -0.003       0.047       0.098       0.107       0.126
  Total indirect    -0.032      -0.013      -0.003       0.047       0.098       0.107       0.126


Effects from RDINDX to DRATE12

  Total             -0.346      -0.302      -0.280      -0.162      -0.045      -0.022       0.022
  Total indirect    -0.346      -0.302      -0.280      -0.162      -0.045      -0.022       0.022


Effects from STGHR3 to DRATE12

  Total             -0.080      -0.068      -0.062      -0.031       0.000       0.006       0.018
  Total indirect    -0.080      -0.068      -0.062      -0.031       0.000       0.006       0.018


Effects from BCOPEHGN to DRATE12

  Total              0.029       0.072       0.094       0.211       0.327       0.349       0.392
  Total indirect     0.029       0.072       0.094       0.211       0.327       0.349       0.392


Effects from BCHTCFAC to DRATE12

  Total             -0.212      -0.185      -0.171      -0.098      -0.025      -0.011       0.016
  Total indirect    -0.212      -0.185      -0.171      -0.098      -0.025      -0.011       0.016


DIAGRAM INFORMATION

  Use View Diagram under the Diagram menu in the Mplus Editor to view the diagram.
  If running Mplus from the Mplus Diagrammer, the diagram opens automatically.

  Diagram output
    \\ge-3s-30.global.unaids.org\documents$\safarnejada\eep\sem\mortality_mplus\mptext2_wo_lpicust.d

     Beginning Time:  18:04:50
        Ending Time:  18:05:09
       Elapsed Time:  00:00:19


MUTHEN & MUTHEN
3463 Stoner Ave.
Los Angeles, CA  90066

Tel: (310) 391-9971
Fax: (310) 391-8971
Web: www.StatModel.com
Support: Support@StatModel.com

Copyright (c) 1998-2014 Muthen & Muthen
